# Supplementary material for: Rapid Assembly of Block Copolymer Thin Films via Accelerating the Swelling Process During Solvent Annealing
Source: Polymers (Basel). 2025 May 2;17(9):1242. doi: 10.3390/polym17091242 (PMC12074153; doi:10.3390/polym17091242)
Supplement: Supplementary file 1 [file polymers-17-01242-s001.zip]

Archive with 1 entries (1 files):
- polymers-3573194-supplementary.pdf
